# Supplementary material for: Validity of a Magnet-Based Timing System Using the Magnetometer Built into an IMU
Source: Sensors (Basel). 2021 Aug 27;21(17):5773. doi: 10.3390/s21175773 (PMC8433996; doi:10.3390/s21175773)
Supplement: Supplementary file 1 [file sensors-21-05773-s001.zip]

Archive with 1 entries (1 files):
- sensors-1329185-supplementary.pdf
